# Supplementary material for: Superior Gas Barrier Properties of Biodegradable PBST vs. PBAT Copolyesters: A Comparative Study
Source: Polymers (Basel). 2021 Oct 8;13(19):3449. doi: 10.3390/polym13193449 (PMC8512549; doi:10.3390/polym13193449)
Supplement: Supplementary file 1 [file polymers-13-03449-s001.zip]

Archive with 1 entries (1 files):
- polymers-1410000-supplementary.pdf
